# Supplementary material for: The Effect of Oxidative Stress on the Chicken Ovary: Involvement of Microbiota and Melatonin Interventions
Source: Antioxidants (Basel). 2021 Sep 6;10(9):1422. doi: 10.3390/antiox10091422 (PMC8472688; doi:10.3390/antiox10091422)
Supplement: Supplementary file 1 [file antioxidants-10-01422-s001.zip]

Archive with 1 entries (1 files):
- antioxidants-1309058-supplementary.pdf
